# Supplementary material for: Ensemble Learning for Spatial Interpolation of Soil Potassium Content Based on Environmental Information
Source: PLoS One. 2015 Apr 30;10(4):e0124383. doi: 10.1371/journal.pone.0124383 (PMC4415809; doi:10.1371/journal.pone.0124383)
Supplement: S1 Dataset — (XLS) [file pone.0124383.s001.xls]

## Sheet: Export_Output
OBJECTID	LATITUDE	LONGITUDE	ELEVATION	SOIL POTASSIUM CONTENT
5	36.9583	100.858	3142	2.26348
8	36.6371	100.808	3292	2.2387
10	36.87	100.664	3204	1.41261
12	37.2698	100.033	3232	2.23043
17	37.1352	99.5174	3251	1.56957
25	36.4166	100.924	3280	2.18087
26	36.44	100.869	3265	2.21391
27	36.4608	100.849	3246	2.27174
29	36.4915	100.787	3271	2.30478
30	36.5075	100.758	3265	2.10652
31	36.5173	100.733	3241	2.19739
32	36.5277	100.706	3231	2.22217
35	36.5316	100.658	3267	2.1313
36	36.5461	100.645	3223	2.12304
37	36.5458	100.616	3236	2.09
38	36.5491	100.585	3236	2.08174
39	36.5523	100.552	0	2.28826
42	36.5987	100.41	3250	2.21391
43	36.6189	100.299	3246	2.26348
44	36.6174	100.26	3233	2.13304
45	36.6228	100.223	3217	2.2387
46	36.6231	100.186	3214	2.05696
47	36.6174	100.171	3216	1.96609
48	36.6283	100.141	3205	1.86696
50	36.6262	100.116	3215	1.90174
51	36.6399	100.072	3205	2.1713
53	36.6554	99.9843	3209	1.98435
55	36.6912	99.8948	3257	1.99913
56	36.7047	99.8506	3242	2.17261
57	36.7056	99.8083	3221	1.96609
58	36.7373	99.7753	3207	2.13957
59	36.7597	99.7705	3210	2.21391
60	36.7865	99.7691	3230	2.23043
61	36.8078	99.7637	3236	2.09826
62	36.8299	99.7353	3228	2.16435
63	36.8396	99.7159	3213	2.24696
64	36.8553	99.6916	3218	2.15609
65	36.8753	99.6658	3218	2.12304
67	36.9045	99.618	3205	1.80913
68	36.9303	99.5883	3208	2.04043
69	36.9488	99.6011	3241	2.12304
70	36.9672	99.6014	3216	2.12304
71	36.9823	99.595	3205	2.13217
72	37.0015	99.6384	3208	2.07348
73	37.01	99.6549	3211	1.92478
74	37.0247	99.6882	3204	1.67696
75	37.0296	99.7216	3208	1.48696
76	37.0342	99.7501	3218	1.54478
77	37.0388	99.7776	3215	1.99087
78	37.058	99.7967	3499	2.01565
79	37.0831	99.7771	3210	2.05696
80	37.1009	99.7607	3211	2.04043
81	37.1294	99.7508	3208	1.8587
82	37.1628	99.7541	3208	1.99913
83	37.1992	99.7819	3220	1.96609
84	37.2084	99.8186	3237	2.09826
85	37.2425	99.8388	3234	2.12304
86	37.2613	99.8616	3229	2.09826
87	37.273	99.9276	3243	1.93304
88	37.2535	99.9667	3217	1.97435
89	37.2622	100.005	3240	2.17261
90	37.2732	100.042	3235	2.03217
91	37.2952	100.082	3269	2.28826
92	37.2702	100.292	3243	2.1313
93	37.251	100.288	3225	2.15609
94	37.228	100.294	3206	1.64391
95	37.2482	100.271	3214	2.03217
98	37.2556	100.261	3225	2.10652
99	37.263	100.242	3225	2.18913
102	37.2577	100.206	3226	2.01565
103	37.2565	100.188	3231	1.76783
108	37.2362	100.225	3202	1.89174
109	37.2405	100.239	3209	1.96609
112	37.3213	100.176	3347	2.04043
113	37.3176	100.183	3375	2.2387
115	37.3028	100.189	3289	2.1313
116	37.3113	100.219	3299	1.82565
117	37.3294	100.227	3336	2.14783
118	37.3154	100.23	3315	2.18913
121	37.298	100.26	3281	2.3213
122	37.2899	100.287	3267	2.0487
123	37.2832	100.268	3245	1.8587
124	37.2698	100.302	3246	2.00739
127	37.1816	99.7372	3217	2.14783
128	37.1725	99.7163	3236	2.21391
129	37.1574	99.689	3243	2.24696
130	37.1507	99.6567	3234	2.19739
131	37.146	99.624	3230	2.16435
132	37.143	99.5939	3247	1.82565
133	37.146	99.5451	3244	1.67696
147	37.2345	100.392	3271	2.33043
148	37.2195	100.467	3278	1.78435
149	37.1693	100.514	3272	2.27174
150	37.1435	100.566	3276	2.02391
151	37.1208	100.64	3378	2.28826
152	37.078	100.686	3442	2.10652
153	37.0494	100.754	0	2.21391
154	37.0059	100.81	3325	2.05696
155	36.9881	100.849	3151	2.28826
156	36.9491	100.865	3137	2.22217
161	36.9308	100.888	3121	2.26348
162	36.9051	100.898	3144	2.28
163	36.8805	100.874	3242	1.96609
164	36.8575	100.859	0	2.28
165	36.836	100.836	3306	1.47043
166	36.8128	100.791	3237	1.58609
169	36.6894	100.797	3256	1.80087
170	36.6507	100.806	3294	2.0487
172	36.6004	100.772	3231	2.30478
173	36.581	100.75	3213	1.80087
174	36.5581	100.733	3206	1.50348
175	36.5364	100.718	3214	1.85043
176	36.8336	100.802	3266	2.09826
177	36.8509	100.789	3297	1.78435
178	36.8751	100.763	3333	1.6687
179	36.8916	100.737	3294	1.74304
180	36.9072	100.715	3270	1.68522
181	36.9478	100.666	3245	1.86696
182	36.994	100.615	3239	1.93304
183	37.0337	100.601	3240	1.88348
184	37.072	100.592	3262	2.01565
185	37.1155	100.565	3254	2.11478
186	37.1561	100.541	3272	2.14783
187	37.2148	100.436	3263	2.23043
188	37.2508	100.359	3241	2.18087
189	37.266	100.32	3248	2.20565
190	37.3159	100.155	3308	2.0487
191	37.3396	100.127	3305	1.88348
192	37.3568	100.123	3321	1.96609
194	37.3855	100.113	3350	2.07348
195	37.4027	100.11	3362	2.16435
196	37.4184	100.109	3376	1.91652
197	37.4484	100.106	3390	2.17261
198	37.4646	100.1	3403	1.8587
202	36.8385	100.844	3306	1.99
203	36.828	100.804	3254	1.64
205	36.7601	100.781	3264	1.41
206	36.7306	100.781	3274	1.22
207	36.7017	100.793	3238	1.42
209	36.6635	100.804	3284	1.9
213	36.5335	100.68	3234	1.88
215	36.6083	100.41	3257	2.05
217	36.6461	100.006	3221	1.84
218	36.6806	99.9336	3221	1.9
224	36.9744	99.5972	3226	1.63
225	36.9947	99.6067	3212	1.9
230	36.9922	99.8179	3210	1.34
231	37.0391	99.8221	3210	1.51
232	37.019	99.8275	3208	1.46
234	37.1837	99.7653	3200	1.47
236	37.1656	99.7033	3248	1.56
237	37.2006	99.7926	3223	1.84
238	37.2731	100.017	3257	1.79
239	37.2779	99.9937	3263	1.65
240	37.2898	100.01	3295	1.7
241	37.3204	100.118	3308	1.58
247	37.2851	100.179	3281	1.78
248	37.2851	100.213	3252	1.97
250	37.2892	100.255	3273	2.06
253	37.2812	100.33	3284	1.54
254	37.2612	100.33	3272	1.89
258	37.1659	100.45	3253	1.85
259	37.1725	100.493	3259	1.94
263	37.1489	100.546	3295	2.01
264	37.0703	100.593	3279	1.93
267	36.9751	100.649	3269	1.91
268	37.0092	100.683	3420	1.64
269	36.9558	100.707	3363	1.57
270	36.913	100.732	3373	1.7
271	36.8668	100.772	3312	1.86
272	37.3774	100.216	3486	1.98
273	37.411	100.237	3494	1.92
274	37.0489	100.599	0	1.79556
275	37.1864	100.493	0	2.07556
277	37.2903	100.232	0	1.799
279	37.2961	100.084	0	1.73
280	36.9581	99.8267	0	1.644
282	36.8917	99.6381	0	2.03
284	36.6167	100.312	0	2.12
285	36.7511	99.7372	0	1.97
286	36.5336	100.466	0	2.12
287	36.5453	100.469	0	2.02
288	36.3925	100.951	0	2.305
289	36.7856	100.781	0	1.43
290	37.2578	100.344	0	2.088
294	36.87	100.661	3221	1.68
295	36.87	100.661	3221	1.61
296	36.87	100.661	3221	1.72
297	36.87	100.661	3221	1.52
298	37.2345	100.392	3271	2.31043
299	37.2698	100.033	3232	2.33043
300	37.2698	100.033	3232	2.35043
301	37.2698	100.033	3232	2.23043
